# Supplementary material for: Gut Hi-C metagenomes of severe COVID-19 patients: bacteria and yeast involved in gut-lung axis
Source: mSphere. 2026 May 19;11(6):e00139-26. doi: 10.1128/msphere.00139-26 (PMC13317233; doi:10.1128/msphere.00139-26)
Supplement: Supplemental tables — Tables S1 to S12. [file msphere.00139-26-s0003.xlsx]

## Sheet: Suppl. table 1
Sample ID	Selective Digestive Decontamination (SDD)	Age, years	Sex	Acute Physiology and Chronic Health Evaluation (APACHE) II score	Ventilator-associated pneumoniae (VAP)	Bacterial isolates (sputum)	Resistance of sputum isolates	Blood stream infection (BSI)	Bacterial isolates (blood)	Resistance of blood isolates	Antibiotic therapy	C. difficile infection	Other infections	A/b therapy total duration, days	Mechanical ventilation duration, days	Organ support duration, days	28-day outcome	Outcome
COV1	0	58	F	6	1	Klebsiella pneumoniae	carbapenems	1	Klebsiella pneumoniae	carbapenems	polymyxin, biseptol, linezolid	0	0	19	32	32	transferred from ICU	transferred from ICU
COV2	0	68	NA	9	1	Klebsiella oxytoca	other	1	Staphylococcus epidermidis	methicillin	tazocin, polymyxin, ceftazidime, linezolid	0	0	22	30	30	stays in ward	death
COV3	0	66	F	9	1	Klebsiella oxytoca	other	0	0	0	tazocin, polymyxin, biseptol, linezolid	0	0	43	53	53	stays in ward	transferred from ICU
COV4	0	NA	M	NA	NA	Klebsiella pneumoniae Pseudomonas aeruginosa Serratia marcescens	cephalosporins	1	Klebsiella pneumoniae Pseudomonas aeruginosa	NA	polymyxin, zyvox, tigecycline, cefepime, aztreonam, ceftazidime, avibactam	0	UTI	86	NA	NA	NA	transferred from ICU
COV5	0	NA	M	NA	NA	Klebsiella aerogenes	-	0	0	0	polymyxin, aztreonam, ceftazidime, avibactam, vancomycin	0	0	25	NA	NA	NA	transferred from ICU
COV6	0	NA	F	NA	NA	Klebsiella pneumoniae	ESBL	0	0	0	levofloxacin, polymyxin, linezolid, minocycline	0	0	25	NA	NA	NA	transferred from ICU
COV7	0	NA	NA	NA	NA	Aspergillus fumigatus/nidulans Acinetobacter baumannii	-	0	0	0	polymyxin, cefotaxime, gentamicin, meropenem, vancomycin	0	0	38	NA	NA	NA	death
COV8	1	69	F	9	1	Acinetobacter baumannii Stenotrophomona maltophilia	carbapenems	0	0	0	polymyxin, biseptol	0	0	14	32	32	stays in ward	transferred from ICU
COV9	1	62	M	6	1	Stenotrophomona maltophilia	other	0	0	0	polymyxin, biseptol, linezolid	0	0	32	32	32	stays in ward	death
COV10	1	50	M	NA	NA	NA	NA	NA	NA	NA	polymixin, linezolid	NA	NA	NA	NA	NA	NA	death
COV11	1	53	M	9	1	Acinetobacter baumannii Pseudomonas aeruginosa	carbapenems	1	NA	NA	polymyxin, ceftazidime, linezolid, meropenem	0	0	14	32	32	stays in ward	transferred from ICU

## Sheet: Suppl. table 2
sample	WGS reads	HiC reads	Hi-C valid contacts fraction	Noise-to-signal ratio			WGS	Hi-C	Hi-C perc	Noise perc	Noise perc filtred
COV1	70882846	74727310	0.00704435	0.022207		mean	36.708	44.7344	0.0564079	0.123818	0.058139
COV2	65526386	75195722	0.0388946	0.013942		SD	19.2132	11.6354	0.0442982	0.195542	0.0659409
COV3	75803420	103974814	0.134513	0.0263036
COV4	131218176	133930558	0.140989	NA
COV5	116005214	100384138	0.0712641	0.101468
COV6	74862768	91700750	0.0412166	0.0479669
COV7	120582546	112429744	0.0101627	NA
COV8	4084362	89636336	0.0273773	0.189044
COV9	51837164	46388666	0.0473069	NA
COV10	28582264	73907704	0.0557722	0.00604121
COV11	68191132	81880654	0.0459464	0.583569

## Sheet: Suppl. table 3
sample	plasmid	type	host_range	gtdbtk_class
COV2	NODE_340_length_30428_cov_23.591136	IncX4	narrow	d__Bacteria;p__Proteobacteria;c__Gammaproteobacteria;o__Enterobacterales;f__Enterobacteriaceae;g__Escherichia;s__Escherichia coli
COV2	NODE_491_length_22161_cov_44.006989	IncR	broad	d__Bacteria;p__Proteobacteria;c__Gammaproteobacteria;o__Enterobacterales;f__Enterobacteriaceae;g__Klebsiella;s__Klebsiella pneumoniae
COV10	NODE_51_length_22797_cov_116.836612	IncR	broad	d__Bacteria;p__Proteobacteria;c__Gammaproteobacteria;o__Enterobacterales;f__Enterobacteriaceae;g__Klebsiella;s__Klebsiella pneumoniae
COV1	NODE_1022_length_4585_cov_122.537685	IncQ1	broad (including Alpha- Beta- Delta- and Gammaproteobacteria and Cyanobacteria)	d__Bacteria;p__Proteobacteria;c__Gammaproteobacteria;o__Enterobacterales;f__Enterobacteriaceae;g__Escherichia;s__Escherichia coli
COV10	NODE_40_length_40780_cov_117.846924	IncL/M	broad	d__Bacteria;p__Proteobacteria;c__Gammaproteobacteria;o__Enterobacterales;f__Enterobacteriaceae;g__Klebsiella;s__Klebsiella pneumoniae
COV1	NODE_200_length_18564_cov_108.005424	IncK2/Z	narrow	d__Bacteria;p__Proteobacteria;c__Gammaproteobacteria;o__Enterobacterales;f__Enterobacteriaceae;g__Escherichia;s__Escherichia coli
COV1	NODE_200_length_18564_cov_108.005424	IncK2/Z	narrow	d__Bacteria;p__Proteobacteria;c__Gammaproteobacteria;o__Enterobacterales;f__Enterobacteriaceae;g__Klebsiella;s__Klebsiella pneumoniae
COV2	NODE_207_length_50460_cov_19.028808	IncHI1B	wide host range (Enterobacteriaceae, several Gram-negative organisms such as Aeromonas salmonicida, Vibrio anguillarum and Yersinia ruckeri)	d__Bacteria;p__Proteobacteria;c__Gammaproteobacteria;o__Enterobacterales;f__Enterobacteriaceae;g__Klebsiella;s__Klebsiella pneumoniae
COV2	NODE_774_length_13179_cov_35.774211	IncFII,rep_cluster_2183	Enterobacteriaceae	d__Bacteria;p__Proteobacteria;c__Gammaproteobacteria;o__Enterobacterales;f__Enterobacteriaceae;g__Klebsiella;s__Klebsiella pneumoniae
COV10	NODE_38_length_42899_cov_5.121762	IncFII,rep_cluster_2183	Enterobacteriaceae	d__Bacteria;p__Proteobacteria;c__Gammaproteobacteria;o__Enterobacterales;f__Enterobacteriaceae;g__Klebsiella;s__Klebsiella pneumoniae
COV1	NODE_178_length_19869_cov_19.753419	IncFII,rep_cluster_2183	Enterobacteriaceae	d__Bacteria;p__Proteobacteria;c__Gammaproteobacteria;o__Enterobacterales;f__Enterobacteriaceae;g__Klebsiella;s__Klebsiella pneumoniae
COV3	NODE_947_length_11231_cov_3.570965	IncFII	Enterobacteriaceae	d__Bacteria;p__Proteobacteria;c__Gammaproteobacteria;o__Enterobacterales;f__Enterobacteriaceae;g__Klebsiella;s__Klebsiella pneumoniae
COV2	NODE_3107_length_2633_cov_3.610934	IncFII	Enterobacteriaceae	d__Bacteria;p__Proteobacteria;c__Gammaproteobacteria;o__Enterobacterales;f__Enterobacteriaceae;g__Klebsiella;s__Klebsiella pneumoniae
COV1	NODE_1609_length_3020_cov_59.979260	IncFIC	Enterobacteriaceae	d__Bacteria;p__Proteobacteria;c__Gammaproteobacteria;o__Enterobacterales;f__Enterobacteriaceae;g__Escherichia;s__Escherichia coli
COV2	NODE_8570_length_1204_cov_6.490251	IncFIB	Enterobacteriaceae	d__Bacteria;p__Proteobacteria;c__Gammaproteobacteria;o__Enterobacterales;f__Enterobacteriaceae;g__Klebsiella;s__Klebsiella pneumoniae
COV10	NODE_55_length_19340_cov_5.252069	IncFIA,IncFIC	Enterobacteriaceae	d__Bacteria;p__Proteobacteria;c__Gammaproteobacteria;o__Enterobacterales;f__Enterobacteriaceae;g__Klebsiella;s__Klebsiella pneumoniae
COV1	NODE_1048_length_4491_cov_96.486480	IncFIA,IncFIC	Enterobacteriaceae	d__Bacteria;p__Proteobacteria;c__Gammaproteobacteria;o__Enterobacterales;f__Enterobacteriaceae;g__Klebsiella;s__Klebsiella pneumoniae
COV1	NODE_1048_length_4491_cov_96.486480	IncFIA,IncFIC	Enterobacteriaceae	d__Bacteria;p__Proteobacteria;c__Gammaproteobacteria;o__Enterobacterales;f__Enterobacteriaceae;g__Escherichia;s__Escherichia coli
COV2	NODE_1162_length_8144_cov_30.231009	IncFIA	Enterobacteriaceae	d__Bacteria;p__Proteobacteria;c__Gammaproteobacteria;o__Enterobacterales;f__Enterobacteriaceae;g__Escherichia;s__Escherichia coli
COV2	NODE_836_length_12314_cov_20.844424	IncFIA	Enterobacteriaceae	d__Bacteria;p__Proteobacteria;c__Gammaproteobacteria;o__Enterobacterales;f__Enterobacteriaceae;g__Escherichia;s__Escherichia coli
COV2	NODE_607_length_18136_cov_28.151036	IncFIA	Enterobacteriaceae	d__Bacteria;p__Proteobacteria;c__Gammaproteobacteria;o__Enterobacterales;f__Enterobacteriaceae;g__Klebsiella;s__Klebsiella pneumoniae
COV10	NODE_78_length_9249_cov_4.844442	IncFIA	Enterobacteriaceae	d__Bacteria;p__Proteobacteria;c__Gammaproteobacteria;o__Enterobacterales;f__Enterobacteriaceae;g__Klebsiella;s__Klebsiella pneumoniae

## Sheet: Suppl. table 4
Sputum isolate ID	Gut sample ID	Assembly	Level	WGS	Chrs	BioSample	Strain	Taxonomy
B-9782	COV1	GCA_029908045.1	Contig	JARYHD000000000	undefined	SAMN34063394	SCPM-O-B-9782 (SDD002KP)	Klebsiella pneumoniae
B-9792	COV1	GCA_029907945.1	Contig	JARYHE000000000	undefined	SAMN34063395	SCPM-O-B-9792 (SDD002AB)	Acinetobacter baumannii
B-9795	COV2	GCA_029907835.1	Contig	JARYHF000000000	undefined	SAMN34063396	SCPM-O-B-9795 (SDD005SM)	Serratia bockelmannii
B-9794	COV3	GCA_029907845.1	Contig	JARYHG000000000	undefined	SAMN34063397	SCPM-O-B-9794 (SDD006SM)	Stenotrophomonas geniculata
B-9796	COV3	GCA_029907795.1	Contig	JARYHI000000000	undefined	SAMN34063399	SCPM-O-B-9796 (SDD006RO)	Klebsiella ornithinolytica
B-9827	COV3	GCA_029907825.1	Contig	JARYHH000000000	undefined	SAMN34063398	SCPM-O-B-9827 (SDD006AB)	Acinetobacter baumannii
B-9791	COV8	GCA_029907905.1	Contig	JARYHC000000000	undefined	SAMN34063393	SCPM-O-B-9791 (SDD001EF)	Enterococcus faecalis
B-9793	COV8	GCA_029907915.1	Contig	JARYHB000000000	undefined	SAMN34063392	SCPM-O-B-9793 (SDD001SM)	Stenotrophomonas maltophilia
F-2075	COV8	GCA_052855765.1	Contig	JBRESR000000000	undefined	SAMN51785581	SCPM-O-F-2075 (SDD001CG)	Nakaseomyces glabratus
B-9797	COV10	GCA_029907965.1	Contig	JARYHJ000000000	undefined	SAMN34063400	SCPM-O-B-9797 (SDD008PM)	Proteus mirabilis
B-9817	COV10	GCA_029907865.1	Contig	JARYHK000000000	undefined	SAMN34063401	SCPM-O-B-9817 (SDD008KP)	Klebsiella pneumoniae
B-9822	COV11	GCA_029907785.1	Contig	JARYHL000000000	undefined	SAMN34063402	SCPM-O-B-9822 (SDD009PA)	Pseudomonas aeruginosa
B-9828	COV11	GCA_029907745.1	Contig	JARYHM000000000	undefined	SAMN34063403	SCPM-O-B-9828 (SDD009AB)	Acinetobacter baumannii
F-2073	COV11	GCA_052855785.1	Contig	JBRESS000000000	undefined	SAMN51785580	SCPM-O-F-2073 (SDD009CA)	Candida albicans
F-2074	COV9	In progress of deposition.				SAMN55955529	SCPM-O-F-2074 (M3A)	Candida albicans

## Sheet: Suppl. table 5
Sample	Read count	Proportion of the sample reads	Species	NCBI Taxonomy ID	TAXPATH	TAXPATHSN
COV1	13527	0.000548935	[Candida] glabrata	284593	2706|4753|4891|4892|4893|5478|284593	Eukaryota|Ascomycota|Saccharomycetes|Saccharomycetales|Saccharomycetaceae|Nakaseomyces/Candida clade|[Candida] glabrata
COV1	9440	0.000383082	Wickerhamomyces ciferrii	1041607	2706|4753|4891|4892|4903|4927|1041607	Eukaryota|Ascomycota|Saccharomycetes|Saccharomycetales|Phaffomycetaceae|Wickerhamomyces|Wickerhamomyces ciferrii
COV1	3682	0.000149418	Candida albicans	5476	2706|4753|4891|4892|4920|5475|5476	Eukaryota|Ascomycota|Saccharomycetes|Saccharomycetales|Debaryomycetaceae|Candida|Candida albicans
COV1	1096	4.44765e-05	Sordaria macrospora	5147	2706|4753|5044|5139|5140|5146|5147	Eukaryota|Ascomycota|Sordariomycetes|Sordariales|Sordariaceae|Sordaria|Sordaria macrospora
COV1	395	1.60294e-05	Enterocytozoon bieneusi	31281	2706||||27970|27971|31281	Eukaryota|Unclassified|Unclassified|Unclassified|Enterocytozoonidae|Enterocytozoon|Enterocytozoon bieneusi
COV1	176	7.14221e-06	[Candida] auris	498019	2706|4753|4891|4892|27319|45354|498019	Eukaryota|Ascomycota|Saccharomycetes|Saccharomycetales|Metschnikowiaceae|Clavispora/Candida clade|[Candida] auris
COV2	423	9.33769e-06	[Candida] auris	498019	2706|4753|4891|4892|27319|45354|498019	Eukaryota|Ascomycota|Saccharomycetes|Saccharomycetales|Metschnikowiaceae|Clavispora/Candida clade|[Candida] auris
COV2	150	3.31124e-06	[Candida] glabrata	284593	2706|4753|4891|4892|4893|5478|284593	Eukaryota|Ascomycota|Saccharomycetes|Saccharomycetales|Saccharomycetaceae|Nakaseomyces/Candida clade|[Candida] glabrata
COV2	122	2.69314e-06	Wickerhamomyces ciferrii	1041607	2706|4753|4891|4892|4903|4927|1041607	Eukaryota|Ascomycota|Saccharomycetes|Saccharomycetales|Phaffomycetaceae|Wickerhamomyces|Wickerhamomyces ciferrii
COV3	10962	0.000256208	[Candida] glabrata	284593	2706|4753|4891|4892|4893|5478|284593	Eukaryota|Ascomycota|Saccharomycetes|Saccharomycetales|Saccharomycetaceae|Nakaseomyces/Candida clade|[Candida] glabrata
COV3	5457	0.000127543	Wickerhamomyces ciferrii	1041607	2706|4753|4891|4892|4903|4927|1041607	Eukaryota|Ascomycota|Saccharomycetes|Saccharomycetales|Phaffomycetaceae|Wickerhamomyces|Wickerhamomyces ciferrii
COV3	486	1.1359e-05	Candida albicans	5476	2706|4753|4891|4892|4920|5475|5476	Eukaryota|Ascomycota|Saccharomycetes|Saccharomycetales|Debaryomycetaceae|Candida|Candida albicans
COV3	327	7.64277e-06	Saccharomyces cerevisiae	4932	2706|4753|4891|4892|4893|4930|4932	Eukaryota|Ascomycota|Saccharomycetes|Saccharomycetales|Saccharomycetaceae|Saccharomyces|Saccharomyces cerevisiae
COV3	305	7.12858e-06	Moesziomyces antarcticus	84753	2706|4970|5257|5267|5268|63261|84753	Eukaryota|Basidiomycota|UstCOV3aginomycetes|UstCOV3aginales|UstCOV3aginaceae|Moesziomyces|Moesziomyces antarcticus
COV3	195	4.55762e-06	Sordaria macrospora	5147	2706|4753|5044|5139|5140|5146|5147	Eukaryota|Ascomycota|Sordariomycetes|Sordariales|Sordariaceae|Sordaria|Sordaria macrospora
COV3	129	3.01504e-06	[Candida] auris	498019	2706|4753|4891|4892|27319|45354|498019	Eukaryota|Ascomycota|Saccharomycetes|Saccharomycetales|Metschnikowiaceae|Clavispora/Candida clade|[Candida] auris
COV4	549	1.7185e-05	Wickerhamomyces ciferrii	1041607	2706|4753|4891|4892|4903|4927|1041607	Eukaryota|Ascomycota|Saccharomycetes|Saccharomycetales|Phaffomycetaceae|Wickerhamomyces|Wickerhamomyces ciferrii
COV4	489	1.53069e-05	Enterocytozoon bieneusi	31281	2706||||27970|27971|31281	Eukaryota|Unclassified|Unclassified|Unclassified|Enterocytozoonidae|Enterocytozoon|Enterocytozoon bieneusi
COV4	225	7.04304e-06	Moesziomyces antarcticus	84753	2706|4970|5257|5267|5268|63261|84753	Eukaryota|Basidiomycota|UstCOV3aginomycetes|UstCOV3aginales|UstCOV3aginaceae|Moesziomyces|Moesziomyces antarcticus
COV5	6004	0.000164586	Sordaria macrospora	5147	2706|4753|5044|5139|5140|5146|5147	Eukaryota|Ascomycota|Sordariomycetes|Sordariales|Sordariaceae|Sordaria|Sordaria macrospora
COV5	4223	0.000115764	Wickerhamomyces ciferrii	1041607	2706|4753|4891|4892|4903|4927|1041607	Eukaryota|Ascomycota|Saccharomycetes|Saccharomycetales|Phaffomycetaceae|Wickerhamomyces|Wickerhamomyces ciferrii
COV5	1646	4.51214e-05	Enterocytozoon bieneusi	31281	2706||||27970|27971|31281	Eukaryota|Unclassified|Unclassified|Unclassified|Enterocytozoonidae|Enterocytozoon|Enterocytozoon bieneusi
COV5	365	1.00057e-05	[Candida] glabrata	284593	2706|4753|4891|4892|4893|5478|284593	Eukaryota|Ascomycota|Saccharomycetes|Saccharomycetales|Saccharomycetaceae|Nakaseomyces/Candida clade|[Candida] glabrata
COV5	124	3.39918e-06	Moesziomyces antarcticus	84753	2706|4970|5257|5267|5268|63261|84753	Eukaryota|Basidiomycota|UstCOV3aginomycetes|UstCOV3aginales|UstCOV3aginaceae|Moesziomyces|Moesziomyces antarcticus
COV5	113	3.09764e-06	Candida albicans	5476	2706|4753|4891|4892|4920|5475|5476	Eukaryota|Ascomycota|Saccharomycetes|Saccharomycetales|Debaryomycetaceae|Candida|Candida albicans
COV8	172153	0.276707	[Candida] glabrata	284593	2706|4753|4891|4892|4893|5478|284593	Eukaryota|Ascomycota|Saccharomycetes|Saccharomycetales|Saccharomycetaceae|Nakaseomyces/Candida clade|[Candida] glabrata
COV9	7984598	0.377185	[Candida] glabrata	284593	2706|4753|4891|4892|4893|5478|284593	Eukaryota|Ascomycota|Saccharomycetes|Saccharomycetales|Saccharomycetaceae|Nakaseomyces/Candida clade|[Candida] glabrata
COV9	254191	0.0120077	Candida albicans	5476	2706|4753|4891|4892|4920|5475|5476	Eukaryota|Ascomycota|Saccharomycetes|Saccharomycetales|Debaryomycetaceae|Candida|Candida albicans

## Sheet: Suppl. table 6
sample	AB	Drug Class	plasmid	type	AMR genes	linked species
COV1	biseptol	sulfonamide	NODE_1022_length_4585_cov_122.537685	IncQ1	sul2	Escherichia coli
COV2	ceftazidime	cephalosporin	NODE_5609_length_1655_cov_39.125000	-	CTX-M-231	Klebsiella pneumoniae
COV5	vancomycin	glycopeptide	NODE_1752_length_2202_cov_29.998554	-	vanR, vanS	Enterococcus_B faecium
COV5	vancomycin	glycopeptide	NODE_1099_length_3010_cov_24.939646	-	vanY, vanX, vanA	Enterococcus_B faecium
COV7	gentamicin	aminoglycoside	NODE_293_length_4690_cov_31.101468	-	aad(6)	Enterococcus_B faecium
COV7	vancomycin	glycopeptide	NODE_4754_length_938_cov_152.758323	-	vanR	Enterococcus_B faecium
COV7	vancomycin	glycopeptide	NODE_145_length_7827_cov_139.984416	-	vanZ, vanY, vanX, vanA, vanH	Enterococcus_B faecium

## Sheet: Suppl. table 7
	COV1_gut	COV1_sputum	COV2_gut	COV3_gut	COV10_gut	COV10_sputum	COV11_gut
COV1_gut	1.0	0.9995055996639363	0.9994143393810032	0.9919573325791855	0.9920240291051261	0.9919940139768508	0.9995646677951756
COV1_sputum	0.9991269319441365	1.0	0.9993664207980654	0.9917498998887654	0.9906498529411765	0.990294907085971	0.9992563426720029
COV2_gut	0.9986151524663677	0.9985990320015903	1.0	0.9907688210572883	0.9907558839547549	0.9906185148514852	0.9985424375887965
COV3_gut	0.9921013088883733	0.9920857142857143	0.9921533260963962	1.0	0.992620056204064	0.99270288624052	0.9919959678819446
COV10_gut	0.9920797796649072	0.9905786195826645	0.9917948602287168	0.9926502521758537	1.0	0.9992903441441441	0.9905844867790965
COV10_sputum	0.9923381391585762	0.9908004753124361	0.9919770441458732	0.9927637711864408	0.9999616467823573	1.0	0.9909173910296905
COV11_gut	0.9991930338337441	0.9998809994278085	0.9993256993437244	0.9916527396344182	0.9909091600501464	0.9907241385846672	1.0

## Sheet: Suppl. table 8
#Sequence Id	Source	Type	Start	Stop	Strand	Locus Tag	Gene	Product	DbXrefs
c_000000000064	sputum	cds	198	680	-	NBCMKG_001		Tryptophan synthase subunit beta like protein	RefSeq:WP_002913367.1, SO:0001217, UniParc:UPI0002186066, UniRef:UniRef100_A0A0H3GT84, UniRef:UniRef50_A0A0H3GT84, UniRef:UniRef90_A0A0H3GT84
c_000000000064	sputum	cds	1017	1217	-	NBCMKG_002		Excisionase	RefSeq:WP_023301637.1, SO:0001217, UniParc:UPI0002AA9A37, UniRef:UniRef100_A0A367NQJ0, UniRef:UniRef50_A0A367NQJ0, UniRef:UniRef90_A0A367NQJ0
c_000000000064	sputum	cds	1214	1450	-	NBCMKG_003	traR	Phage/conjugal plasmid C-4 type zinc finger protein, TraR family	RefSeq:WP_085787642.1, SO:0001217, UniParc:UPI000A208075, UniRef:UniRef100_A0A5B9MVE9, UniRef:UniRef50_A0A2I5TQD7, UniRef:UniRef90_A0A377YH57
c_000000000064	sputum	cds	1447	2151	-	NBCMKG_004		DUF1266 domain-containing protein	RefSeq:WP_085787643.1, SO:0001217, UniParc:UPI000A2034C8, UniRef:UniRef100_A0A5B9MVR7, UniRef:UniRef50_A0A4Q2QWD7, UniRef:UniRef90_A0A7H5A505
c_000000000064	sputum	cds	2148	2933	-	NBCMKG_005		hypothetical protein
c_000000000101	sputum	tRNA	25	101	+	NBCMKG_006	trnI	tRNA-Ile(gat)	SO:0000263
c_000000000101	sputum	tRNA	138	213	+	NBCMKG_007	trnA	tRNA-Ala(tgc)	SO:0000254
c_000000000104	sputum	tRNA	121	196	-	NBCMKG_008	trnE	tRNA-Glu(ttc)	SO:0000259
c_000000000105	sputum	cds	40	219	-	NBCMKG_009		hypothetical protein
c_000000000111	sputum	ncRNA	55	139	+	NBCMKG_010	StyR-44	(3' truncated) Salmonella enterica Typhi npcRNA 44	RFAM:RF01830, SO:0000655
c_000000000030	gut	cds	656	943	-	MDACFL_001		hypothetical protein
c_000000000030	gut	cds	940	1872	-	MDACFL_002		hypothetical protein
c_000000000030	gut	cds	1876	2268	-	MDACFL_003		hypothetical protein
c_000000000030	gut	cds	2279	2635	-	MDACFL_004		hypothetical protein
c_000000000030	gut	cds	2635	2877	-	MDACFL_005		hypothetical protein	PFAM:PF24732.1
c_000000000030	gut	cds	2941	3423	-	MDACFL_006		hypothetical protein	PFAM:PF13443.12
c_000000000030	gut	cds	3439	3669	-	MDACFL_007		PARP alpha-helical domain-containing protein	SO:0001217, UniRef:UniRef50_B1M9R0
c_000000000030	gut	cds	3650	3895	-	MDACFL_008		hypothetical protein
c_000000000030	gut	cds	3897	4496	-	MDACFL_009		hypothetical protein
c_000000000030	gut	cds	4483	5364	-	MDACFL_010		hypothetical protein
c_000000000030	gut	cds	5369	5701	-	MDACFL_011		hypothetical protein
c_000000000030	gut	cds	5755	6111	-	MDACFL_012		hypothetical protein
c_000000000030	gut	cds	6113	6358	-	MDACFL_013		hypothetical protein
c_000000000030	gut	cds	6336	6542	-	MDACFL_014		hypothetical protein
c_000000000030	gut	cds	6539	6733	-	MDACFL_015		hypothetical protein
c_000000000030	gut	cds	6717	6911	-	MDACFL_016		hypothetical protein
c_000000000030	gut	cds	7000	7488	-	MDACFL_017		hypothetical protein
c_000000000030	gut	cds	7626	8096	-	MDACFL_018		hypothetical protein
c_000000000030	gut	cds	8098	8265	-	MDACFL_019		hypothetical protein	SO:0001217, UniRef:UniRef50_A0A7Y7YRL8
c_000000000030	gut	cds	8262	8504	-	MDACFL_020		hypothetical protein
c_000000000030	gut	cds	8501	8833	-	MDACFL_021		hypothetical protein
c_000000000030	gut	cds	8897	9283	-	MDACFL_022		hypothetical protein
c_000000000030	gut	cds	9390	9620	-	MDACFL_023		Transposase	SO:0001217, UniRef:UniRef50_A0A0A6Z564
c_000000000030	gut	cds	9681	9926	-	MDACFL_024		hypothetical protein	SO:0001217, UniRef:UniRef50_A0A6B9J5T2
c_000000000030	gut	cds	9923	10333	-	MDACFL_025		hypothetical protein
c_000000000030	gut	cds	11930	12229	+	MDACFL_026		hypothetical protein
c_000000000030	gut	cds	12458	12721	+	MDACFL_027		hypothetical protein	RefSeq:WP_241362592.1, SO:0001217, UniParc:UPI001F4A26E4, UniRef:UniRef100_UPI001F4A26E4, UniRef:UniRef50_UPI001F4A26E4, UniRef:UniRef90_UPI001F4A26E4
c_000000000030	gut	cds	12718	13188	+	MDACFL_028		hypothetical protein	SO:0001217, UniRef:UniRef50_UPI001F4B699F
c_000000000030	gut	cds	13251	13562	+	MDACFL_029		hypothetical protein	SO:0001217, UniRef:UniRef50_UPI001F4A5FF6, UniRef:UniRef90_UPI001F4A5FF6
c_000000000030	gut	cds	13573	13758	+	MDACFL_030		hypothetical protein	SO:0001217, UniRef:UniRef50_UPI001F4BC6E7, UniRef:UniRef90_UPI001F4BC6E7
c_000000000030	gut	cds	13773	15344	+	MDACFL_031		pyocin knob domain-containing protein	SO:0001217, UniRef:UniRef50_UPI001F4A34BC
c_000000000030	gut	cds	15412	15720	+	MDACFL_032		Gp49 family protein	SO:0001217, UniRef:UniRef50_UPI001F4ACADC, UniRef:UniRef90_UPI001F4ACADC
c_000000000030	gut	cds	15791	16657	+	MDACFL_033		hypothetical protein
c_000000000030	gut	cds	16661	17626	+	MDACFL_034		hypothetical protein	SO:0001217, UniRef:UniRef50_UPI001F4B50FE
c_000000000030	gut	cds	17734	18300	+	MDACFL_035		hypothetical protein	SO:0001217, UniRef:UniRef50_UPI001F4A7588, UniRef:UniRef90_UPI001F4A7588
c_000000000030	gut	cds	18281	19750	+	MDACFL_036		Terminase	KEGG:K06909, RefSeq:WP_241362584.1, SO:0001217, UniParc:UPI001F4AB4F7, UniRef:UniRef100_UPI001F4AB4F7, UniRef:UniRef50_A0A2A2CD27, UniRef:UniRef90_UPI001F4AB4F7
c_000000000030	gut	cds	19750	21669	+	MDACFL_037		hypothetical protein	SO:0001217, UniRef:UniRef50_A0A2A2CG15, UniRef:UniRef90_UPI001F4B221E
c_000000000030	gut	cds	21666	21947	+	MDACFL_038		hypothetical protein	RefSeq:WP_241362582.1, SO:0001217, UniParc:UPI001F4B0A8A, UniRef:UniRef100_UPI001F4B0A8A, UniRef:UniRef50_A0A2A2CG68, UniRef:UniRef90_UPI001F4B0A8A
c_000000000030	gut	cds	21947	22243	+	MDACFL_039		hypothetical protein	RefSeq:WP_241362581.1, SO:0001217, UniParc:UPI001F4AF0E2, UniRef:UniRef100_UPI001F4AF0E2, UniRef:UniRef50_UPI001F4AF0E2, UniRef:UniRef90_UPI001F4AF0E2
c_000000000030	gut	cds	22240	22749	+	MDACFL_040		hypothetical protein	SO:0001217, UniRef:UniRef50_UPI001F4B7D53, UniRef:UniRef90_UPI001F4B7D53
c_000000000030	gut	cds	22759	23214	+	MDACFL_041		hypothetical protein	RefSeq:WP_241362579.1, SO:0001217, UniParc:UPI001F4BC36C, UniRef:UniRef100_UPI001F4BC36C, UniRef:UniRef50_UPI001F4BC36C, UniRef:UniRef90_UPI001F4BC36C
c_000000000030	gut	cds	23218	24711	+	MDACFL_042		hypothetical protein	SO:0001217, UniRef:UniRef50_UPI001F4AE3B7, UniRef:UniRef90_UPI001F4AE3B7
c_000000000030	gut	cds	24770	24943	+	MDACFL_043		hypothetical protein
c_000000000030	gut	cds	25103	25366	+	MDACFL_044		hypothetical protein
c_000000000030	gut	cds	25350	26396	+	MDACFL_045		hypothetical protein
c_000000000030	gut	cds	26414	27367	+	MDACFL_046		Major capsid protein	SO:0001217, UniRef:UniRef50_V8FVV9
c_000000000030	gut	cds	27372	28037	+	MDACFL_047		hypothetical protein
c_000000000030	gut	cds	28109	28309	+	MDACFL_048		hypothetical protein
c_000000000030	gut	cds	28322	28975	+	MDACFL_049		hypothetical protein
c_000000000030	gut	cds	28985	29656	+	MDACFL_050		hypothetical protein	SO:0001217, UniRef:UniRef50_A0A2A2CFZ5
c_000000000030	gut	cds	29656	30303	+	MDACFL_051		hypothetical protein	SO:0001217, UniRef:UniRef50_A0A2A2CG57, UniRef:UniRef90_UPI001F4A47F6
c_000000000030	gut	cds	30300	31589	+	MDACFL_052		hypothetical protein
c_000000000030	gut	cds	31589	33217	+	MDACFL_053		hypothetical protein	SO:0001217, UniRef:UniRef50_A0A2A2CD71, UniRef:UniRef90_UPI001F4A9BD7
c_000000000030	gut	cds	33220	33672	+	MDACFL_054		GNAT family N-acetyltransferase	SO:0001217, UniRef:UniRef50_A0A2A2CG61, UniRef:UniRef90_UPI001F4AAD39
c_000000000030	gut	cds	33677	34438	+	MDACFL_055		hypothetical protein	SO:0001217, UniRef:UniRef50_A0A2A2CFU3
c_000000000030	gut	cds	34441	35424	+	MDACFL_056		Lytic transglycosylase domain-containing protein	SO:0001217, UniRef:UniRef50_A0A2A2CG91
c_000000000030	gut	cds	35426	36286	+	MDACFL_057		hypothetical protein
c_000000000030	gut	cds	36286	36996	+	MDACFL_058		Lysozyme	SO:0001217, UniRef:UniRef50_A0A2A2CD82
c_000000000030	gut	cds	37001	44077	+	MDACFL_059		hypothetical protein	PFAM:PF03734.19, PFAM:PF18857.6
c_000000000030	gut	cds	44074	44490	+	MDACFL_060		hypothetical protein	SO:0001217, UniRef:UniRef50_A0A2A2CGC2
c_000000000030	gut	cds	44484	45077	+	MDACFL_061		hypothetical protein	SO:0001217, UniRef:UniRef50_A0A2A2CG44
c_000000000030	gut	cds	45433	46008	+	MDACFL_062		Lysozyme	SO:0001217, UniRef:UniRef50_A0A8J7H3D1
c_000000000030	gut	cds	45990	46469	+	MDACFL_063		hypothetical protein
c_000000000030	gut	cds	46420	49497	-	MDACFL_064		hypothetical protein	PFAM:PF06048.17
c_000000000030	gut	cds	49557	49853	-	MDACFL_065		hypothetical protein
c_000000000030	gut	cds	49866	51044	-	MDACFL_066		hypothetical protein
c_000000000030	gut	cds	51058	51468	-	MDACFL_067		hypothetical protein
c_000000000030	gut	cds	51525	53249	-	MDACFL_068		Helicase C-terminal domain-containing protein	SO:0001217, UniRef:UniRef50_A0A2A2CG47
c_000000000030	gut	cds	53239	53634	-	MDACFL_069		hypothetical protein
c_000000000030	gut	cds	53582	54022	-	MDACFL_070		hypothetical protein
c_000000000030	gut	cds	54034	54348	-	MDACFL_071		hypothetical protein	SO:0001217, UniRef:UniRef50_UPI0030BE7415
c_000000000030	gut	cds	54432	55124	-	MDACFL_072		PD-(D/E)XK endonuclease-like domain-containing protein	SO:0001217, UniRef:UniRef50_A0A2A2CG73
c_000000000030	gut	cds	55172	57439	-	MDACFL_073		DNA-directed DNA polymerase family A palm domain-containing protein	SO:0001217, UniRef:UniRef50_A0A2A2CGA6
c_000000000030	gut	cds	57483	57743	-	MDACFL_074		DUF2829 domain-containing protein	SO:0001217, UniRef:UniRef50_S5VZM6
c_000000000030	gut	cds	57718	58188	-	MDACFL_075		hypothetical protein	PFAM:PF02272.25
c_000000000061	gut	cds	23	1018	-	MDACFL_076		IS110 family transposase	COG:COG3547, COG:X, GO:0004803, RefSeq:WP_004225018.1, SO:0001217, UniParc:UPI0001660149, UniRef:UniRef100_A0A3G2CD45, UniRef:UniRef50_Q5DQI5, UniRef:UniRef90_A0A771AEI5
c_000000000061	gut	cds	1354	2301	-	MDACFL_077		DMT family transporter	KEGG:K07790, RefSeq:WP_004215186.1, SO:0001217, UniParc:UPI0000212B8C, UniRef:UniRef100_A0A2L1C6K2, UniRef:UniRef50_O30646, UniRef:UniRef90_A0A2L1C6K2
c_000000000061	gut	cds	2417	2878	+	MDACFL_078		Putative DNA-binding transcriptional regulator	RefSeq:WP_004215188.1, SO:0001217, UniParc:UPI000166014A, UniRef:UniRef100_A0A7D3P6R8, UniRef:UniRef50_A0A3E1ZZB2, UniRef:UniRef90_H3RFY7
c_000000000061	gut	cds	3232	4065	+	MDACFL_079	pifC	Transcriptional repressor PifC	SO:0001217, UniParc:UPI000CA34AE5, UniRef:UniRef100_A0A7G3NPR8, UniRef:UniRef50_P10030, UniRef:UniRef90_A0A7G3NPR8
c_000000000061	gut	cds	4487	4792	-	MDACFL_080		hypothetical protein
c_000000000084	gut	ncRNA	457	553	-	MDACFL_081	AS-pc01	Antisense to pHK01_035	RFAM:RF02875, SO:0000644
c_000000000084	gut	cds	830	2185	+	MDACFL_082		DUF3560 domain-containing protein	RefSeq:WP_046664187.1, SO:0001217, UniParc:UPI00062787DA, UniRef:UniRef100_UPI00062787DA, UniRef:UniRef50_A0A085FYV5, UniRef:UniRef90_A6TIR4
c_000000000100	gut	cds	62	382	+	MDACFL_083		SLC13 family permease	SO:0001217, UniRef:UniRef50_UPI00292F3368
c_000000000100	gut	cds	415	1314	+	MDACFL_084	ttdA	L(+)-tartrate dehydratase subunit alpha	COG:C, COG:COG1951, EC:4.2.1.32, GO:0008730, KEGG:K03779, RefSeq:WP_004181427.1, SO:0001217, UniParc:UPI0002410D3F, UniRef:UniRef100_A0A377YWQ9, UniRef:UniRef50_A0A3S4SNW6, UniRef:UniRef90_B7LRK6
c_000000000114	gut	cds	103	669	+	MDACFL_085	trmN6	Methyltransferase small domain-containing protein	COG:COG4123, COG:J, RefSeq:WP_001568053.1, SO:0001217, UniParc:UPI0002A25D0E, UniRef:UniRef100_A0A1G4DF80, UniRef:UniRef50_Q849V5, UniRef:UniRef90_A0A078K4Z5
c_000000000114	gut	cds	561	881	-	MDACFL_086		Single-stranded DNA-binding protein	SO:0001217, UniParc:UPI0008FBCFCC, UniRef:UniRef100_A0A7S9H9N4, UniRef:UniRef50_A0A078K4K2, UniRef:UniRef90_A0A078K4K2

## Sheet: Suppl. table 9
Contig name	Prediction	Length	Circular	Score	Pfam hits	source
c_000000000064	Uncertain - too short	2948	-	0.85	zf-dskA_traR	sputum
c_000000000101	Uncertain - too short	321	-	-		sputum
c_000000000104	Uncertain - too short	234	-	-		sputum
c_000000000105	Uncertain - too short	219	-	-		sputum
c_000000000110	Uncertain - too short	141	-	-		sputum
c_000000000111	Uncertain - too short	139	-	-		sputum
c_000000000125	Uncertain - too short	104	-	-		sputum
c_000000000030	Virus	58232	+	15.62	Helicase_C DUF927 Phage_gp49_66 Phage_lysozyme ParBc DNA_pol_A DUF2829 PDDEXK_1	gut
c_000000000061	Uncertain - plasmid or chromosomal	6168	-	1.49	AsnC_trans_reg Transposase_20 DEDD_Tnp_IS110 HTH_AsnC-type EamA HTH_24	gut
c_000000000084	Uncertain - too short	2347	-	-6.80	DUF3560	gut
c_000000000100	Uncertain - plasmid or chromosomal	1371	-	-1.68	Na_sulph_symp Fumerase	gut
c_000000000105	Uncertain - too short	1296	-	-1.82	FGE-sulfatase	gut
c_000000000113	Uncertain - too short	1037	-	-		gut
c_000000000114	Uncertain - too short	1011	-	-1.55	MTS	gut

## Sheet: Suppl. Table 10
Sample	Gut MAG taxonomy	Lung isolate taxonomy	AMR gene
COV1	Escherichia coli	Klebsiella pneumoniae	CTX-M-231
COV1	Escherichia coli	Klebsiella pneumoniae	QnrS1
COV10	Klebsiella pneumoniae	Klebsiella pneumoniae	tet(A)
COV10	Klebsiella pneumoniae	Klebsiella pneumoniae	dfrA1
COV10	Klebsiella pneumoniae	Klebsiella pneumoniae	qacEdelta1
COV10	Klebsiella pneumoniae	Klebsiella pneumoniae	sul1
COV10	Klebsiella pneumoniae	Klebsiella pneumoniae	QnrS1
COV10	Klebsiella pneumoniae	Klebsiella pneumoniae	TEM-1

[truncated: 3 more sheets: Suppl. table 11, Suppl. table 12, c_glab_SDD2_gut_g2_sh]
